# Supplementary material for: Genome-Wide Analysis of the Lateral Organ Boundaries Domain (LBD) Gene Family in Solanum tuberosum
Source: Int J Mol Sci. 2019 Oct 28;20(21):5360. doi: 10.3390/ijms20215360 (PMC6861928; doi:10.3390/ijms20215360)
Supplement: Supplementary file 1 [file ijms-20-05360-s001.zip]

Archive with 1 entries (1 files):
- Table S1- qPCR DATA.xlsx
