# Supplementary material for: Genome-Wide Analysis of the Lateral Organ Boundaries Domain (LBD) Gene Family in Solanum tuberosum
Source: Int J Mol Sci. 2019 Oct 28;20(21):5360. doi: 10.3390/ijms20215360 (PMC6861928; doi:10.3390/ijms20215360)
Supplement: Supplementary file 1 [file ijms-20-05360-s001.zip › Table S1- qPCR DATA.xlsx]

## Sheet: Different days
LBDD1-5	watering			Drought stress
0day	0.514057	0.697372	0.316439	1.06437	0.456916	0.15932
4day	0.712025	0.476319	1.10957	0.823591	1.09429	0.48971
8day	0.135842	0.116629	0.0387409	0.0890031	0.198884	0.163799
12day	0.180491	0.0638133	0.0748424	0.238159	0.234881	0.126745
16day	0.539614	0.673617	0.309927	0.140632	0.0633725	0.0915054
20day	0.747425	0.189465	0.566442	0.0836205	0.15283	0.104386
LBDD2-6	watering			Drought stress
0day	0.0934281	0.194791	0.0813339	0.219151	0.119908	0.127627
4day	0.48971	0.186856	0.332171	0.174343	0.109576	0.598739
8day	0.0583146	0.07966	0.0457527	0.0591286	0.0279695	0.0264608
12day	0.098073	0.0620683	0.0865693	0.287175	0.178006	0.0638133
16day	0.41466	0.496546	0.469761	0.0575117	0.03125	0.072293
20day	0.275476	0.137738	0.450625	0.0547879	0.167241	0.0842021
LBD3-1	watering			Drought stress
0day	5.85488e-05	9.06081e-05	0.000194223	0.000300572	7.6722e-05	2.88714e-05
4day	3.05176e-05	3.65441e-05	7.51431e-05	2.9478e-05	1.9995e-05	8.28006e-05
8day	0.000714886	0.000324386	0.000911165	0.000127254	0.000227791	0.000186311
12day	0.00054555	0.00139067	0.00044931	0.000609536	0.000709948	0.0017725
16day	0.000256278	8.45404e-05	0.000347669	1.16444e-05	2.3614e-05	0.000100536
20day	0.000215504	0.000144164	0.000326642	1.69307e-05	0.000148217	5.73439e-05
LBD3-5	watering			Drought stress
0day	0.0014199	0.00172403	0.000832651	0.00216713	0.00172403	0.000276583
4day	0.00854917	0.0122591	0.017579	0.00410046	0.013139	0.0216423
8day	0.0155171	0.0115177	0.00694408	0.00583925	0.00878952	0.0134151
12day	0.0093553	0.0185814	0.00708999	0.00770494	0.0332616	0.00571908
16day	0.0591286	0.0679209	0.0967228	0.0117597	0.0266448	0.0366511
20day	0.161544	0.0490365	0.0836205	0.0583146	0.115023	0.0818996
LBD6-5	watering			Drought stress
0day	0.00109869	0.00240458	0.0010911	0.00975258	0.00302259	0.00140035
4day	0.0033076	0.000886249	0.00396078	0.00155378	0.00133402	0.00401607
8day	0.0117597	0.0197774	0.0112028	0.00608722	0.0109722	0.00694408
12day	0.0310341	0.0158431	0.0246888	0.00596195	0.0106722	0.0112807
16day	0.0102374	0.00497875	0.00418662	0.000452436	0.00103942	0.000724865
20day	0.014082	0.00237147	0.0065695	1.80205e-05	0.00233883	0.000458751
LBD3-2	watering			Drought stress
0day	0.00754638	0.0121744	0.00259509	0.0145786	0.00120229	0.000523327
4day	0.0103804	0.00529924	0.0115978	0.00652412	0.0105253	0.0180733
8day	0.0409498	0.0120068	0.00544822	0.0275845	0.0275845	0.0441942
12day	0.00968522	0.0168629	0.00407213	0.018453	0.0328036	0.0177013
16day	0.00152181	0.00379943	0.0005055	0.00144973	0.00235509	0.00433426
20day	0.00825795	0.00412898	0.00442533	0.0099575	0.0191038	0.00982042
LBD11-2	watering			Drought stress
0day	0.017579	0.0121744	0.00282017	0.0236831	0.019915	0.00461325
4day	0.0241807	0.0214928	0.0339605	0.0143779	0.0106722	0.0390103
8day	0.0191038	0.0160643	0.0135084	0.019915	0.0158431	0.0126038
12day	0.0196408	0.0180733	0.0504151	0.01468	0.0518325	0.0225614
16day	0.00975258	0.0149885	0.0155171	0.0153034	0.0122591	0.0122591
20day	0.0865693	0.0245183	0.0390103	0.0490365	0.11344	0.0727958

## Sheet: Different tissue
leaf	watering			Drought stress
	1	2	3	1	2	3
LBDD1-5	0.747425	0.189465	0.566442	0.0836205	0.15283	0.104386
LBDD2-6	0.275476	0.137738	0.450625	0.0547879	0.167241	0.0842021
LBD3-1	0.000215504	0.000144164	0.000326642	1.69307e-05	0.000148217	5.73439e-05
LBD3-5	0.161544	0.0490365	0.0836205	0.0583146	0.115023	0.0818996
LBD6-5	0.014082	0.00237147	0.0065695	1.80205e-05	0.00233883	0.000458751
LBD3-2	0.00825795	0.00412898	0.00442533	0.0099575	0.0191038	0.00982042
LBD11-2	0.0865693	0.0245183	0.0390103	0.0490365	0.11344	0.0727958
tuber	watering			Drought stress
	1	2	3	4	5	6
LBDD1-5	0.0103087	0.0064343	0.0483614	0.0121744	0.00922651	0.0445016
LBDD2-6	0.0241807	0.0301855	0.0460709	0.0769465	0.01468	0.0306069
LBD3-1	9.85987e-06	5.9859e-06	4.56802e-06	9.07293e-06	8.45404e-05	1.7896e-05
LBD3-5	0.0769465	0.109576	0.747425	0.163799	0.222211	1.00696
LBD6-5	0.00321715	0.00198039	0.000101939	0.0217929	0.00961832	0.0005055
LBD3-2	0.00544822	0.00544822	0.00955188	0.0145786	0.00321715	0.00575886
LBD11-2	0.0154099	0.00652412	0.0266448	0.0927827	0.0642571	0.0532897
stem	watering			Drought stress
	7	8	9	10	11	12
LBDD1-5	0.203063	0.137738	0.203063	0.073812	0.107321	0.0748424
LBDD2-6	0.641713	0.210224	0.406126	0.590496	1.52626	1.77769
LBD3-1	0.000173834	2.49604e-05	6.7255e-05	0.00186062	0.00158643	0.00344806
LBD3-5	0.104386	0.107321	0.0717936	1.37554	0.823591	0.175556
LBD6-5	0.00285954	0.00328475	0.00209331	0.0100268	0.0136024	0.0108212
LBD3-2	0.0374212	0.0441942	0.0277763	0.120742	0.25	0.171943
LBD11-2	0.075363	0.0490365	0.0441942	0.323088	0.327598	0.277392
root	watering			Drought stress
	1	2	3	4	5	6
LBDD1-5	0.0476956	0.0629347	0.0758872	0.140632	0.00765172	0.029977
LBDD2-6	0.0366511	0.0463914	0.115023	0.0575117	0.00377319	0.0236831
LBD3-1	2.2652e-05	7.89844e-06	8.51284e-05	1.16444e-05	2.8512e-06	3.29354e-05
LBD3-5	0.00522628	0.00634572	0.0236831	0.0117597	0.00321715	0.0120068
LBD6-5	0.000904871	0.000465155	0.00102511	0.000452436	0.000125502	0.000237465
LBD3-2	0.00013451	0.000354974	0.000123774	0.00144973	0.000284359	0.0014199
LBD11-2	0.000862015	0.00140035	0.00379943	0.0153034	0.00148019	0.00401607
